# Supplementary material for: Sedentary Behaviour and Telomere Length Shortening during Early Childhood: Evidence from the Multicentre Prospective INMA Cohort Study
Source: Int J Environ Res Public Health. 2023 Mar 14;20(6):5134. doi: 10.3390/ijerph20065134 (PMC10048855; doi:10.3390/ijerph20065134)
Supplement: Supplementary file 1 [file ijerph-20-05134-s001.zip]

Archive with 1 entries (1 files):
- ijerph-2173698-supplementary.pdf
